# Supplementary material for: Fractional transit compartment model for describing drug delayed response to tumors using Mittag-Leffler distribution on age-structured PKPD model
Source: PLoS One. 2022 Nov 4;17(11):e0276654. doi: 10.1371/journal.pone.0276654 (PMC9635704; doi:10.1371/journal.pone.0276654)
Supplement: S1 Data — (ZIP) [file pone.0276654.s001.zip]

Archive with 18 entries (17 files):
- PLOSONE_SUPPLEMENT/
- __MACOSX/._PLOSONE_SUPPLEMENT
- PLOSONE_SUPPLEMENT/pk_data_final.txt
- __MACOSX/PLOSONE_SUPPLEMENT/._pk_data_final.txt
- PLOSONE_SUPPLEMENT/pk_data.txt
- __MACOSX/PLOSONE_SUPPLEMENT/._pk_data.txt
- PLOSONE_SUPPLEMENT/solve_gamma.m
- __MACOSX/PLOSONE_SUPPLEMENT/._solve_gamma.m
- PLOSONE_SUPPLEMENT/Main_FDE_TCM_run.m
- __MACOSX/PLOSONE_SUPPLEMENT/._Main_FDE_TCM_run.m
- PLOSONE_SUPPLEMENT/FDE_PI2_Im.m
- __MACOSX/PLOSONE_SUPPLEMENT/._FDE_PI2_Im.m
- PLOSONE_SUPPLEMENT/tumor.txt
- __MACOSX/PLOSONE_SUPPLEMENT/._tumor.txt
- PLOSONE_SUPPLEMENT/FDE_PI1_Exp.m
- __MACOSX/PLOSONE_SUPPLEMENT/._FDE_PI1_Exp.m
- PLOSONE_SUPPLEMENT/solve_fractional.m
- __MACOSX/PLOSONE_SUPPLEMENT/._solve_fractional.m
