# Supplementary material for: Fractional transit compartment model for describing drug delayed response to tumors using Mittag-Leffler distribution on age-structured PKPD model
Source: PLoS One. 2022 Nov 4;17(11):e0276654. doi: 10.1371/journal.pone.0276654 (PMC9635704; doi:10.1371/journal.pone.0276654)
Supplement: S1 Data — (ZIP) [file pone.0276654.s001.zip › PLOSONE_SUPPLEMENT/pk_data.txt]

0, 18.5664
0.0833, 38024.8121
1, 6520.7513
4, 559.8542
8, 148.3453
