# Supplementary material for: Fractional transit compartment model for describing drug delayed response to tumors using Mittag-Leffler distribution on age-structured PKPD model
Source: PLoS One. 2022 Nov 4;17(11):e0276654. doi: 10.1371/journal.pone.0276654 (PMC9635704; doi:10.1371/journal.pone.0276654)
Supplement: S1 Data — (ZIP) [file pone.0276654.s001.zip › PLOSONE_SUPPLEMENT/solve_gamma.m]

function pred = solve_gamma(param, tspan, IC, g_fun, tumor_data)

[tt, yy] = ode45(g_fun, tspan, IC, [], param);
YY = yy(:,1) + yy(:,2) + yy(:,3) + yy(:,4) + yy(:,5);
pred = interp1(tt, YY, tumor_data(:,1));
pred = (pred - tumor_data(:,2));%./tumor_data(:,2);
