# Supplementary material for: Fractional transit compartment model for describing drug delayed response to tumors using Mittag-Leffler distribution on age-structured PKPD model
Source: PLoS One. 2022 Nov 4;17(11):e0276654. doi: 10.1371/journal.pone.0276654 (PMC9635704; doi:10.1371/journal.pone.0276654)
Supplement: S1 Data — (ZIP) [file pone.0276654.s001.zip › PLOSONE_SUPPLEMENT/Main_FDE_TCM_run.m]

%% Cite this: Jong Hyuk Byun et al. Fractional transit compartment model 
%% for describing drug delayed response to tumors using Mittag-Leffler 
%% distribution on age-structured PKPD model, Plosone, 2022
%% Some codes are integrated. 


clear
close all
clc 

pk_data=load('pk_data.txt');% 5min 1h 4h 8h
PK_data1=(pk_data(:,1)/24+9);%translate day dataf
PK_data2=pk_data(:,2);
%%
t0 = 0;
T = 50;
h = 2^(-8);
N = ceil((T - t0)/h);

whole_time = (0:N)*h;
whole_c = zeros(size(whole_time));

k01 = 1.6;
k21 = 0.2353;
k12 = 0.1699;
V1 = 1028;

dose = 4.5e+7;

hh = 24*h;
dN = ceil(24/hh);

q_fun = @(t, q) [-(k01 + k21)*q(1) + k12*q(2);...
    k21*q(1) - k12*q(2)];

q0 = [dose;0];
total_pk_time = [];
total_q1 = [];

for dosing_iter = 1:10
    
    [ct,cy] = ode45(q_fun, (0:dN)*hh, q0);
    
    q0 = q0 + cy(end,:)';
    total_pk_time = [total_pk_time; ct(1:end-1)+24*(dosing_iter-1)];
    total_q1 = [total_q1; cy(1:end-1,1)];
    
    if dosing_iter == 10
        [ct,cy] = ode45(q_fun, (0:2*dN)*hh, cy(end,:));
        total_pk_time = [total_pk_time; ct+24*dosing_iter];
        total_q1 = [total_q1; cy(:,1)];
    end
        
end
total_c = total_q1/V1;

pk_idx = ((whole_time>13)|(whole_time==13))&((whole_time<25)|(whole_time==25));
whole_c(pk_idx) = total_c';
%%%%%%%%%%%%%%%%%%%%%%%%%%%%%%%
whole_c = whole_c/1000; % for parameter scale change
%%%%%%%%%%%%%%%%%%%%%%%%%%%%%%%

%% Erlang 
s = RandStream('mlfg6331_64');
tumor_data=load('tumor.txt');
tumor_data_8=sort(datasample(s,tumor_data,8,1,'Replace',false),1);
tumor_data_6=sort(datasample(s,tumor_data,6,1,'Replace',false),1);
tumor_data_5=sort(datasample(s,tumor_data,5,1,'Replace',false),1);
tumor_data_4=sort(datasample(s,tumor_data,4,1,'Replace',false),1);
tumor_data_3=sort(datasample(s,tumor_data,3,1,'Replace',false),1);
tumor_data_2=sort(datasample(s,tumor_data,2,1,'Replace',false),1);

%%
kkk=tumor_data; % number of data. 
w0 = 0.0121;
lambda0 = 0.25;
lambda_t = 0.25/0.4603;
phi = 20;

g_fun = @(t,g,param) [lambda0*g(1)./(1 + (lambda_t*(g(1) + g(2) + g(3) + g(4) + g(5))).^phi).^(1/phi) - param(2)*whole_c(round(t/h)+1).*g(1);...
    param(2)*whole_c(round(t/h)+1).*g(1) - param(1)*g(2);...
    param(1)*(g(2) - g(3));...
    param(1)*(g(3) - g(4));...
    param(1)*(g(4) - g(5))];

gIC = [w0;0;0;0;0];

FIT_ERLANG = 1; % 0 : paper value, 1 : new fit
if FIT_ERLANG
    % gpar : estimated par [k1, eta]
    gz0 = [0.4, 0.1]; % initial guess
    gLB = [0, 0]; % lower bound
    gUB = [10, 1]; % upper bound
    
  
    options = optimoptions('lsqnonlin', 'MaxFunctionEvaluations', 10000, 'Display', 'iter');
    
    problem = createOptimProblem('lsqnonlin', 'objective',...
        @(p) solve_gamma(p, (0:N)*h, gIC, g_fun, kkk), 'x0', gz0,...
        'lb', gLB, 'ub', gUB, 'options', options);
    
    tic
    [gpar, gresnorm, ~, gexitflag, goutput] = lsqnonlin(problem);
    toc
else
    gpar = [0.7816, 2.859e-1];
end

[gt,gy] = ode45(g_fun, (0:N)*h, gIC, [], gpar);
gw = gy(:,1) + gy(:,2) + gy(:,3) + gy(:,4) + gy(:,5);

%% Fractional fit1 

IC = [w0;0;0];

f_fun = @(t,y,param) [lambda0*y(1)/((1 + (lambda_t*(y(1) + y(2))).^phi).^(1/phi)) - param(2)*whole_c(round(t/h)+1).*y(1);...
    y(3);...
    param(2)*whole_c(round(t/h)+1).*y(1) - param(3)^(-param(1))*y(3)];

J_fun = @(t,y,param) [lambda0/(1 + (lambda_t*(y(1) + y(2))).^phi).^(1/phi).*(1 - (lambda_t^phi*y(1).*(y(1) + y(2)).^(phi - 1))./(1 + (lambda_t*(y(1) + y(2))).^phi)) - param(2)*whole_c(round(t/h)+1),...
    -lambda0*lambda_t^phi*y(1).*(y(1) + y(2)).^(phi - 1)./(1 + (lambda_t*(y(1) + y(2))).^phi).^(1 + 1/phi), 0;...
    0, 0, 1;...
    param(2)*whole_c(round(t/h)+1), 0, -param(3)^(-param(1))];

 options = optimoptions('lsqnonlin', 'MaxFunctionEvaluations', 10000,...
     'StepTolerance', 1e-12, 'OptimalityTolerance', 1e-13,...
     'FunctionTolerance', 1e-8, 'Display', 'iter');

%% Fractional fit2 (eta tau)

% fpar : estimated par [alf, eta, tau]
fz0 = [0.93427, 0.2859, 2.4209];%[0.4, 2.859e-4, 1]; % initial guess
fLB = [0.5, 0.21, 2.2]; % lower bound
fUB = [0.945, 0.32, 2.6]; % upper bound
fz0 = [0.93427, 0.5, 1];%[0.4, 2.859e-4, 1]; % initial guess
fLB = [0.01, 0, 1]; % lower bound
fUB = [0.945, 10, 10]; % upper bound
problem = createOptimProblem('lsqnonlin', 'objective',...
    @(p) solve_fractional(p, [t0, T], IC, f_fun, J_fun, h, kkk), 'x0', fz0,...
    'lb', fLB, 'ub', fUB, 'options', options);

tic
[fpar, fresnorm, ~, fexitflag, foutput] = lsqnonlin(problem);
%fpar = lsqnonlin(problem);
toc

alpha = [1, 1 - fpar(1), fpar(1)]; %ordinary, 1-alpha fractional, alpha in the equations

[ft,fy] = FDE_PI2_Im(alpha, f_fun, J_fun, t0, T, IC, h, fpar);
%% when alpha=1
kkk=tumor_data; % number of data. 
w0 = 0.0121;
lambda0 = 0.25;
lambda_t = 0.25/0.4603;
phi = 20;

g_fun_1 = @(t,g,param) [lambda0*g(1)./(1 + (lambda_t*(g(1))).^phi).^(1/phi) - 0.24657*whole_c(round(t/h)+1).*g(1);...
    0.24657*whole_c(round(t/h)+1).*g(1) - 1/3.6852*g(2)];

gIC_1 = [w0;0];
[gt,gy_1] = ode45(g_fun_1, (0:N)*h, gIC_1);
%% calculate RMSE
% Fractional: alpha=0.945, eta=0.24657, tau=3.6852, Erlang: k1=0.52047, eta=0.36728
ph = zeros(1,length(tumor_data(:,1)));
for i=1:10
    ph1 = find(abs(ft-tumor_data(i,1))<0.5*h);
    ph(i) = ph1;
end
nn=10;
ph=ph(1:nn);
tumor_datad=tumor_data(1:nn,:);
tumor_data=tumor_datad;
RMSE_erlang = sqrt(mean((gw(ph)-tumor_data(:,2)).^2))
RMSE_fraction = sqrt(mean((fy(1,ph)+fy(2,ph)-tumor_data(:,2)').^2))

w_RMSE_erlang = sqrt(mean(((gw(ph)-tumor_data(:,2))./tumor_data(:,2)).^2))
w_RMSE_fraction = sqrt(mean(((fy(1,ph)+fy(2,ph)-tumor_data(:,2)')./tumor_data(:,2)').^2))
AIC_erlang=nn*(log(2*pi)+1)+2*nn*log(RMSE_erlang)+2*3;
AIC_fractional=nn*(log(2*pi)+1)+2*nn*log(RMSE_fraction)+2*4;
AICw_erlang=nn*(log(2*pi)+1)+2*sum(log(tumor_data(:,2)))+2*nn*log(w_RMSE_erlang)+2*3;
AICw_fractional=nn*(log(2*pi)+1)+2*sum(log(tumor_data(:,2)))+2*nn*log(w_RMSE_fraction)+2*4;
disp(['Erlang vs. Fractional TCM with weighted RMSE ', num2str(w_RMSE_erlang),', ', num2str(w_RMSE_fraction)])

%% figure

figure(9)
plot(ft, fy(1,:) + fy(2,:), 'b:','linewidth', 2) %fractional
hold on;
plot(gt, gw, 'r--', 'linewidth', 2) %Simeoni

%plot(kkk(:,1),kkk(:,2), 'o', 'linewidth', 2, 'MarkerSize', 10)
plot(gt,gy_1(:,1)+gy_1(:,2),'-.','linewidth',2)
plot(tumor_data(:,1),tumor_data(:,2), '*', 'linewidth', 2, 'MarkerSize', 10)
legend(['fractional, ','(\alpha, \eta, \tau) = (', num2str(fpar(1),5), ', ', num2str(fpar(2),5), ', ', num2str(fpar(3),5), ')'],...
    ['erlang (n=4), ','(k_1, \eta) = (', num2str(gpar(1),5), ', ', num2str(gpar(2),5), ')'],...
    ['comparison: (\alpha,\eta, \tau)=(1,0.24657,3.6852)'], 'data')
xlabel('t (days)');ylabel('tumor weight (g)');
set(gca, 'FontSize', 18,'FontWeight','bold');grid on
ylim([0 10])
title('TCMs (Linear-scale)')
%title(['Erlang vs. Fractional TCM with RMSE ', num2str(RMSE_erlang),', ', num2str(RMSE_fraction) ] )
%drawnow

%% Log-scale
figure(10)
semilogy(ft, fy(1,:) + fy(2,:),'b:', 'linewidth', 2) %fractional
hold on;
semilogy(gt, gw, 'r--', 'linewidth', 2) %Simeoni
semilogy(gt,gy_1(:,1)+gy_1(:,2),'-.','linewidth',2)
semilogy(tumor_data(:,1),tumor_data(:,2), '*', 'linewidth', 2, 'MarkerSize', 10)
%semilogy(kkk(:,1),kkk(:,2), 'o', 'linewidth', 2, 'MarkerSize', 10)
%legend(['fractional, ','(\alpha, \eta, \tau) = (', num2str(fpar(1),5), ', ', num2str(fpar(2),5), ', ', num2str(fpar(3),5), ')'],...
 %   ['erlang (n=4), ','(k_1, \eta) = (', num2str(gpar(1),5), ', ', num2str(gpar(2),5), ')'],...
  %  'data', 'Location', 'SE')
  legend('Fractional','Erlang','Comparsion')
xlabel('t (days)');ylabel('tumor weight (g)');
set(gca, 'FontSize', 18,'FontWeight','bold');grid on
ylim([0 10])
title('TCMs (Log-scale)')
drawnow
%% RMSE changes
 
RMSE_erlang=[0.43199 0.6861 0.43363 0.30907 0.3383 0.45643 0.31386];
RMSE_fractional=[0.30725 0.51911 0.35482 0.37156 0.30527 0.34063 0.33917];
figure(11)
dda=[2 3 4 5 6 8 10];
plot([2 3 4 5 6 8 10],RMSE_erlang,'o--',[2 3 4 5 6 8 10],RMSE_fractional,'x:',...
    [2 3 4 5 6 8 10],abs(RMSE_erlang-RMSE_fraction)./RMSE_erlang,'linewidth', 2, 'MarkerSize', 10)
xlabel('Number of data');ylabel('Change of RMSE');
set(gca, 'FontSize', 18,'FontWeight','bold');grid on
legend('Erlang TCM','Fractional TCM','Relative error');
% alpha, eta, tau change
alpha_vec=[0.92649 0.086325 0.945 0.49183 0.945 0.945 0.945];
eta_vec=[ 0.2354 0.27007 0.24907 0.25064 0.23786 0.24684 0.24657];
tau_vec=[1.0005 4.0671 3.4407 2.7669 3.4558 3.5457 3.6852];
k1_vec=[0.30344 0.16294 1.0592 4.108 0.65815 0.56774 0.52047];
eta_erlang_vec=[0.31731 0.49345 0.23489 0.23152 0.32512 0.51001 0.36728];
figure(12)
semilogy(dda,alpha_vec,'o--',dda,eta_vec,'x:',dda,tau_vec,'*-','lineWidth',2,'MarkerSize',10);
hold on 
semilogy(dda,k1_vec,'o:',dda,eta_erlang_vec,'x--','lineWidth',2,'MarkerSize',10);
xlabel('Number of data');ylabel('Change of parameters');
set(gca, 'FontSize', 18,'FontWeight','bold');grid on
legend('\alpha','\eta (fractional)','\tau','k_1','\eta (Erlang)');
%%
%% alpha variation
%
rng('default')
%fpar_vec = rand(10,1);
fpar_vec =0.05:0.1:0.95;
%fpar_vec = lognrnd(log(0.84999),0.05,[10 1]);%0.05:0.1:0.95; alpha
fy_test = zeros(10, length(ft));
for i=1:length(fpar_vec)
    
    fpar_test=fpar_vec(i);
    alpha = [1, 1- fpar_test,fpar_test ];

    [ft,fy] = FDE_PI2_Im(alpha, f_fun, J_fun, t0, T, IC, h, [fpar_test fpar(2) fpar(3)]);
    fy_test1=fy(1,:)+fy(2,:);

    fy_test(i,:)=fy_test1(1,:);
end
figure(20)
semilogy(ft, fy_test, 'b:','linewidth', 2); %fractional
hold on;
h1=semilogy(ft, fy_test(1,:), 'b','linewidth', 1); %fractional
%h2=semilogy(gt, gw, 'r--', 'linewidth', 2); %Simeoni
h3=semilogy(tumor_data(:,1),tumor_data(:,2), 'm*', 'linewidth', 2, 'MarkerSize', 10);
legend([h1 h3],['fractional ','(\eta, \tau) = (', num2str(fpar(2),5), ', ', num2str(fpar(3),5), ')'],  'data', 'Location', 'SE')
xlabel('t (days)');ylabel('tumor weight (g)');
set(gca, 'FontSize', 18,'FontWeight','bold');grid on
ylim([0 10])
title('10 samples of \alpha from uniform distribution')

%% tau variation
fpar_vec = lognrnd(log(2.6),0.5,[10 1]);
alpha = [1 1-fpar(1) fpar(1)];
fy_test = zeros(10, length(ft));
for i=1:length(fpar_vec)
    
    fpar_test=fpar_vec(i);    
    [ft,fy] = FDE_PI2_Im(alpha, f_fun, J_fun, t0, T, IC, h, [fpar(1) fpar(2) fpar_test]);
    fy_test1=fy(1,:)+fy(2,:);

    fy_test(i,:)=fy_test1(1,:);
end
figure(21)
semilogy(ft, fy_test, 'b:','linewidth', 2); %fractional
hold on;
h1=semilogy(ft, fy_test(1,:), 'b','linewidth', 1); %fractional
%h2=semilogy(gt, gw, 'r--', 'linewidth', 2); %Simeoni
h3=semilogy(tumor_data(:,1),tumor_data(:,2), 'm*', 'linewidth', 2, 'MarkerSize', 10);
legend([h1  h3],['fractional ','(\alpha, \eta) = (', num2str(fpar(1),5), ', ', num2str(fpar(2),5), ')'], 'data', 'Location', 'SE')
xlabel('t (days)');ylabel('tumor weight (g)');
set(gca, 'FontSize', 18,'FontWeight','bold');grid on
ylim([0 10])
title('10 samples of \tau~lognormal(log(2.6),0.5)')

figure(100)
semilogy(ft,fy_test);
legend()

%% eta variation
%fpar_vec = 10*rand(10,1);
% fpar_vec =lognrnd(log(0.24311),0.5,[10 1]);
% alpha = [1 1-fpar(1) fpar(1)];
% fy_test = zeros(10, length(ft));
% for i=1:length(fpar_vec)
%     
%     fpar_test=fpar_vec(i);    
%     [ft,fy] = FDE_PI2_Im(alpha, f_fun, J_fun, t0, T, IC, h, [fpar(1) fpar_test fpar(3)]);
%     fy_test1=fy(1,:)+fy(2,:);
% 
%     fy_test(i,:)=fy_test1(1,:);
% end
% figure(22)
% semilogy(ft, fy_test, 'b:','linewidth', 2); %fractional
% hold on;
% h1=semilogy(ft, fy_test(1,:), 'b:','linewidth', 1); %fractional
% %h2=semilogy(gt, gw, 'r--', 'linewidth', 2); %Simeoni
% h3=semilogy(tumor_data(:,1),tumor_data(:,2), 'm*', 'linewidth', 2, 'MarkerSize', 10);
% legend([h1 h3],['fractional ','(\alpha, \tau) = (', num2str(fpar(1)), ', ', num2str(fpar(3)), ')'],'data', 'Location', 'SE')
% xlabel('t (days)');ylabel('tumor weight (g)');
% set(gca, 'FontSize', 18,'FontWeight','bold');grid on
% ylim([0 10])
% title('10 samples of \eta from Lognormal(0.24,0.5) ')
% %}
%% alpha tau eta variations
%% Fractional: alpha=0.84999, eta=0.24311, tau=2.6, Erlang: k1=0.7816, eta=0.2859

rng('default')
nn=20;
%fpar_vec1 = linspace(0.7,0.9,nn);%0.05:0.1:0.95; alpha
fpar_vec1 = rand(nn,1);%lognrnd(log(0.84999),0.01,[nn 1]);%0.05:0.1:0.95; alpha
fpar_vec3 = lognrnd(log(fpar(2)),0.5,[nn 1]); %tau
%fpar_vec2 = lognrnd(log(0.24311),0.5,[nn 1]);%eta
fy_test = zeros(10, length(ft));
for i=1:length(fpar_vec1)
    
    fpar1=fpar_vec1(i);
    fpar2=fpar(2);
    fpar3=fpar_vec3(i);
    alpha = [1, 1- fpar1,fpar1];

    [ft,fy] = FDE_PI2_Im(alpha, f_fun, J_fun, t0, T, IC, h, [fpar1 fpar2 fpar3]);
    fy_test1=fy(1,:)+fy(2,:);

    fy_test(i,:)=fy_test1(1,:);
end
%%
figure(23)
semilogy(ft, fy_test, 'b:','linewidth', 2); %fractional
hold on;
h1=semilogy(ft, fy_test(1,:), 'b','linewidth', 1); %fractional
%h2=semilogy(gt, gw, 'r--', 'linewidth', 2); %Simeoni
h3=semilogy(tumor_data(:,1),tumor_data(:,2), 'm*', 'linewidth', 2, 'MarkerSize', 10);
legend([h1 h3],['\eta=0.24657, \alpha~U(0,1), \tau~logn(log(3.6852),0.5)'], 'data', 'Location', 'SE')
xlabel('t (days)');ylabel('tumor weight (g)');
set(gca, 'FontSize', 18,'FontWeight','bold');grid on
ylim([0 10])
title('20 curves of sampled from distributions ' )
