# Supplementary material for: Fractional transit compartment model for describing drug delayed response to tumors using Mittag-Leffler distribution on age-structured PKPD model
Source: PLoS One. 2022 Nov 4;17(11):e0276654. doi: 10.1371/journal.pone.0276654 (PMC9635704; doi:10.1371/journal.pone.0276654)
Supplement: S1 Data — (ZIP) [file pone.0276654.s001.zip › PLOSONE_SUPPLEMENT/solve_fractional.m]

function pred = solve_fractional(param, tspan, IC, f_fun, J_fun, h, tumor_data)

alpha = [1, 1 - param(1), param(1)];

[tt, yy] = FDE_PI2_Im(alpha, f_fun, J_fun, tspan(1), tspan(2), IC, h, param);
YY = yy(1,:) + yy(2,:);
pred = interp1(tt', YY', tumor_data(:,1));
pred = (pred - tumor_data(:,2))./tumor_data(:,2);
